# Supplementary material for: Maclura tinctoria as a Modulator of Oxidative Stress and Inflammatory Responses
Source: Int J Mol Sci. 2026 Jun 18;27(12):5504. doi: 10.3390/ijms27125504 (PMC13299679; doi:10.3390/ijms27125504)
Supplement: Supplementary file 1 [file ijms-27-05504-s001.zip]

Archive with 1 entries (1 files):
- ijms-4351091-supplementary.pdf
